# Supplementary material for: Dopamine and Citicoline-Co-Loaded Solid Lipid Nanoparticles as Multifunctional Nanomedicines for Parkinson’s Disease Treatment by Intranasal Administration
Source: Pharmaceutics. 2024 Aug 7;16(8):1048. doi: 10.3390/pharmaceutics16081048 (PMC11360708; doi:10.3390/pharmaceutics16081048)
Supplement: Supplementary file 1 [file pharmaceutics-16-01048-s001.zip]

Archive with 1 entries (1 files):
- pharmaceutics-3123028-supplementary.pdf
